# Supplementary material for: Aging in rural communities: Engagement in indoor leisure activities and older adult health
Source: PLoS One. 2025 Oct 14;20(10):e0334111. doi: 10.1371/journal.pone.0334111 (PMC12520377; doi:10.1371/journal.pone.0334111)
Supplement: S1 File — (CSV) [file pone.0334111.s001.csv]

ID	Group	Time	IADL	GDS	Social	SWEMWBS
S001	HT	T0	5	7	12	17
S001	HT	T1		6	15	35
S001	HT	T2		3	15	25.03
S001	HT	T3		2	20	30.7
S001	HT	T4	8	3	20	26.02
S002	HT	T0	6	8	16	18
S002	HT	T1		4	18	23
S002	HT	T2		4	18	27
S002	HT	T3		3	16	31
S002	HT	T4	8	3	18	33
S003	HT	T0	5	7	16	32
S003	HT	T1		8	20	35
S003	HT	T2		4	20	35
S003	HT	T3		2	20	35
S003	HT	T4	8	2	20	35
S004	HT	T0	5	10	17	22
S004	HT	T1		4	20	24
S004	HT	T2		1	18	30
S004	HT	T3		2	20	35
S004	HT	T4	8	1	19	35
S005	HT	T0	8	8	16	25
S005	HT	T1		5	16	28
S005	HT	T2		2	18	27
S005	HT	T3		5	18	30
S005	HT	T4	8	3	20	33
S006	HT	T0	5	8	15	26.31
S006	HT	T1		7	19	29.31
S006	HT	T2		7	18	30
S006	HT	T3		3	17	30
S006	HT	T4	8	1	16	30.7
S007	HT	T0	4	10	13	21.11
S007	HT	T1		5	15	28.13
S007	HT	T2		4	16	28.13
S007	HT	T3		5	15	29
S007	HT	T4	8	4	16	29.1
S008	HT	T0	7	9	13	21.11
S008	HT	T1		6	16	25.03
S008	HT	T2		3	16	27.03
S008	HT	T3		2	15	28
S008	HT	T4	8	4	15	29
S009	HT	T0	8	9	10	21.11
S009	HT	T1		5	13	25.03
S009	HT	T2		4	16	25.03
S009	HT	T3		4	20	30.7
S009	HT	T4	8	1	16	31
S010	HT	T0	5	5	11	29.55
S010	HT	T1		5	20	30
S010	HT	T2		2	20	30
S010	HT	T3		2	16	31
S010	HT	T4	8	1	20	34
S011	HT	T0	8	7	14	25
S011	HT	T1		4	18	27.03
S011	HT	T2		1	18	32.55
S011	HT	T3		3	20	33
S011	HT	T4	8	1	19	34
S012	HT	T0	5	11	9	17.73
S012	HT	T1		6	15	24.11
S012	HT	T2		7	14	24.11
S012	HT	T3		6	15	28.13
S012	HT	T4	5	5	16	28
S013	HT	T0	4	5	17	25.13
S013	HT	T1		5	20	29
S013	HT	T2		1	20	33
S013	HT	T3		1	20	33
S013	HT	T4	6	1	20	35
S014	HT	T0	7	5	17	32
S014	HT	T1		3	20	33
S014	HT	T2		1	20	31
S014	HT	T3		1	20	35
S014	HT	T4	8	1	20	35
S015	HT	T0	8	5	9	29
S015	HT	T1		4	20	32.55
S015	HT	T2		3	17	35
S015	HT	T3		1	14	35
S015	HT	T4	8	1	16	35
S016	HT	T0	7	8	17	31
S016	HT	T1		3	20	30
S016	HT	T2		3	20	35
S016	HT	T3		1	20	35
S016	HT	T4	8	2	20	35
S017	HT	T0	6	9	11	18.54
S017	HT	T1		7	13	20.73
S017	HT	T2		6	15	24.11
S017	HT	T3		5	17	23.21
S017	HT	T4	8	2	15	25.03
S018	HT	T0	8	7	13	24.03
S018	HT	T1		8	13	21.54
S018	HT	T2		7	14	23.21
S018	HT	T3		1	14	25.03
S018	HT	T4	8	3	15	24.11
S019	HT	T0	5	8	12	21.11
S019	HT	T1		5	16	24.11
S019	HT	T2		3	13	23.21
S019	HT	T3		1	20	30.7
S019	HT	T4	8	2	20	30.7
S020	HT	T0	8	4	16	29.55
S020	HT	T1		1	19	35
S020	HT	T2		1	20	35
S020	HT	T3		2	20	35
S020	HT	T4	8	1	20	35
S021	HT	T0	6	5	14	22.03
S021	HT	T1		3	16	25.03
S021	HT	T2		3	15	32.55
S021	HT	T3		3	15	27.03
S021	HT	T4	8	2	16	30.7
S022	HT	T0	5	9	11	18.54
S022	HT	T1		6	13	20.73
S022	HT	T2		8	15	23.21
S022	HT	T3		1	16	25.03
S022	HT	T4	8	2	18	22.35
S023	HT	T0	4	6	17	19
S023	HT	T1		1	20	35
S023	HT	T2		2	20	30.7
S023	HT	T3		1	20	35
S023	HT	T4	8	2	20	35
S024	HT	T0	8	4	17	28
S024	HT	T1		3	20	30
S024	HT	T2		1	20	35
S024	HT	T3		1	20	35
S024	HT	T4	8	2	20	35
S025	HT	T0	6	5	14	22.03
S025	HT	T1		3	16	25.03
S025	HT	T2		3	15	32.55
S025	HT	T3		3	15	27.03
S025	HT	T4	8	2	16	30.7
S026	HT	T0	5	9	11	18.54
S026	HT	T1		6	13	20.73
S026	HT	T2		8	15	23.21
S026	HT	T3		1	16	25.03
S026	HT	T4	8	2	18	22.35
S027	HT	T0	4	6	17	19
S027	HT	T1		1	20	35
S027	HT	T2		2	20	30.7
S027	HT	T3		1	20	35
S027	HT	T4	8	2	20	35
S028	HT	T0	8	4	17	28
S028	HT	T1		3	20	30
S028	HT	T2		1	20	35
S028	HT	T3		1	20	35
S028	HT	T4	8	2	20	35
S029	HA	T0	5	6	11	26
S029	HA	T1		3	17	30
S029	HA	T2		1	20	31
S029	HA	T3		1	20	35
S029	HA	T4	8	2	20	35
S030	HA	T0	7	6	15	22
S030	HA	T1		3	19	23.21
S030	HA	T2		5	17	24
S030	HA	T3		2	17	29
S030	HA	T4	7	0	19	29.31
S031	HA	T0	5	4	14	25
S031	HA	T1		5	20	30.7
S031	HA	T2		2	19	32.55
S031	HA	T3		4	20	35
S031	HA	T4	8	4	18	32.55
S032	HA	T0	8	9	17	21.11
S032	HA	T1		2	16	24
S032	HA	T2		4	17	26
S032	HA	T3		3	16	26
S032	HA	T4	8	6	17	28
S033	HA	T0	6	5	15	29.55
S033	HA	T1		4	18	26.02
S033	HA	T2		4	17	25.03
S033	HA	T3		1	16	27.03
S033	HA	T4	8	1	16	30.7
S034	HA	T0	6	4	14	32
S034	HA	T1		4	17	22.35
S034	HA	T2		3	17	26.02
S034	HA	T3		2	15	30.7
S034	HA	T4	6	3	16	20.73
S035	HA	T0	5	4	13	32
S035	HA	T1		3	15	23.21
S035	HA	T2		3	17	21.54
S035	HA	T3		3	14	27.03
S035	HA	T4	8	1	19	35
S036	HA	T0	7	6	14	25.13
S036	HA	T1		4	17	30.7
S036	HA	T2		2	16	27.03
S036	HA	T3		4	16	25.03
S036	HA	T4	8	2	19	32.55
S037	HA	T0	4	8	13	16.98
S037	HA	T1		3	17	22
S037	HA	T2		1	17	28.13
S037	HA	T3		2	17	30.7
S037	HA	T4	8	2	18	32.55
S038	HA	T0	7	7	13	17
S038	HA	T1		3	15	22.35
S038	HA	T2		4	17	24
S038	HA	T3		3	17	27
S038	HA	T4	8	2	19	30.7
S039	HA	T0	6	3	17	32
S039	HA	T1		3	20	35
S039	HA	T2		0	20	35
S039	HA	T3		2	19	35
S039	HA	T4	8	0	20	35
S040	HA	T0	7	6	16	27.7
S040	HA	T1		2	17	27
S040	HA	T2		3	15	27.03
S040	HA	T3		3	18	26.02
S040	HA	T4	8	2	19	26
S041	HA	T0	5	9	17	27.7
S041	HA	T1		5	18	22.35
S041	HA	T2		5	17	25.03
S041	HA	T3		5	14	24.11
S041	HA	T4	7	6	17	23.21
S042	HA	T0	8	10	13	16.98
S042	HA	T1		2	18	28.13
S042	HA	T2		3	14	23.21
S042	HA	T3		4	16	25.03
S042	HA	T4	5	1	20	32.55
S043	HA	T0	8	11	13	17.73
S043	HA	T1		4	20	27.03
S043	HA	T2		5	14	21.54
S043	HA	T3		4	16	25.03
S043	HA	T4	5	2	20	32.55
S044	HA	T0	7	5	13	32
S044	HA	T1		4	17	32.55
S044	HA	T2		2	17	29.31
S044	HA	T3		3	18	28.13
S044	HA	T4	7	1	19	35
S045	HA	T0	8	3	16	32
S045	HA	T1		0	19	35
S045	HA	T2		0	19	35
S045	HA	T3		1	19	35
S045	HA	T4	8	1	19	35
S046	HA	T0	4	9	14	25.13
S046	HA	T1		5	16	23.21
S046	HA	T2		5	16	22.35
S046	HA	T3		4	16	24.11
S046	HA	T4	8	4	18	23.21
S047	HA	T0	7	6	16	27.7
S047	HA	T1		2	17	27
S047	HA	T2		3	15	27.03
S047	HA	T3		3	18	26.02
S047	HA	T4	8	2	19	26
S048	HA	T0	5	9	17	27.7
S048	HA	T1		5	18	22.35
S048	HA	T2		5	17	25.03
S048	HA	T3		5	14	24.11
S048	HA	T4	7	6	17	23.21
S049	HA	T0	8	10	13	16.98
S049	HA	T1		2	18	28.13
S049	HA	T2		3	14	23.21
S049	HA	T3		4	16	25.03
S049	HA	T4	5	1	20	32.55
S050	HA	T0	8	11	13	17.73
S050	HA	T1		4	20	27.03
S050	HA	T2		5	14	21.54
S050	HA	T3		4	16	25.03
S050	HA	T4	5	2	20	32.55
S051	HA	T0	7	5	13	32
S051	HA	T1		4	17	32.55
S051	HA	T2		2	17	29.31
S051	HA	T3		3	18	28.13
S051	HA	T4	7	1	19	35
S052	HA	T0	8	10	13	16.98
S052	HA	T1		2	18	28.13
S052	HA	T2		3	14	23.21
S052	HA	T3		4	16	25.03
S052	HA	T4	5	1	20	32.55
S053	HA	T0	8	11	13	17.73
S053	HA	T1		4	20	27.03
S053	HA	T2		5	14	21.54
S053	HA	T3		4	16	25.03
S053	HA	T4	5	2	20	32.55
S054	HA	T0	7	5	13	32
S054	HA	T1		4	17	32.55
S054	HA	T2		2	17	29.31
S054	HA	T3		3	18	28.13
S054	HA	T4	7	1	19	35
S055	HA	T0	8	3	16	32
S055	HA	T1		0	19	35
S055	HA	T2		0	19	35
S055	HA	T3		1	19	35
S055	HA	T4	8	1	19	35
S056	BA	T0	7	4	14	26.31
S056	BA	T1		1	18	30.7
S056	BA	T2		2	18	31
S056	BA	T3		1	20	35
S056	BA	T4	7	0	20	35
S057	BA	T0	7	5	17	20.21
S057	BA	T1		2	18	22
S057	BA	T2		3	18	28.13
S057	BA	T3		2	20	35
S057	BA	T4	8	1	20	35
S058	BA	T0	6	5	16	32
S058	BA	T1		1	18	35
S058	BA	T2		2	18	28.13
S058	BA	T3		1	20	35
S058	BA	T4	7	0	20	35
S059	BA	T0	6	6	12	22.03
S059	BA	T1		4	18	22.35
S059	BA	T2		2	14	23.21
S059	BA	T3		1	13	26.02
S059	BA	T4	7	1	17	29
S060	BA	T0	5	4	14	26.31
S060	BA	T1		3	18	35
S060	BA	T2		3	18	24.11
S060	BA	T3		3	20	35
S060	BA	T4	5	2	17	35
S061	BA	T0	5	6	17	24.03
S061	BA	T1		3	18	35
S061	BA	T2		3	18	28.13
S061	BA	T3		1	20	35
S061	BA	T4	5	1	20	35
S062	BA	T0	5	4	13	16.25
S062	BA	T1		2	18	28.13
S062	BA	T2		3	16	29.31
S062	BA	T3		2	20	35
S062	BA	T4	6	1	17	33
S063	BA	T0	4	7	14	12.84
S063	BA	T1		3	18	26.02
S063	BA	T2		2	15	24.11
S063	BA	T3		3	18	26.02
S063	BA	T4	6	5	13	26.02
S064	BA	T0	5	4	17	32
S064	BA	T1		2	16	25.03
S064	BA	T2		5	19	32.55
S064	BA	T3		3	18	28.13
S064	BA	T4	7	3	18	32.55
S065	BA	T0	6	5	16	27.7
S065	BA	T1		3	19	35
S065	BA	T2		4	20	30.7
S065	BA	T3		2	20	31
S065	BA	T4	6	0	18	34
S066	BA	T0	5	3	17	32
S066	BA	T1		1	18	35
S066	BA	T2		1	18	35
S066	BA	T3		1	18	30.7
S066	BA	T4	6	2	20	35
S067	BA	T0	4	7	10	16.25
S067	BA	T1		6	13	24.11
S067	BA	T2		4	14	19.25
S067	BA	T3		5	10	28.13
S067	BA	T4	3	2	14	29
S068	BA	T0	8	8	16	22
S068	BA	T1		3	19	35
S068	BA	T2		3	20	35
S068	BA	T3		1	20	35
S068	BA	T4	8	1	20	35
S069	BA	T0	7	5	15	26.31
S069	BA	T1		1	20	35
S069	BA	T2		2	20	35
S069	BA	T3		1	20	35
S069	BA	T4	6	1	20	35
S070	BA	T0	5	4	17	26.31
S070	BA	T1		3	18	35
S070	BA	T2		2	20	35
S070	BA	T3		0	20	35
S070	BA	T4	5	1	20	33
S071	BA	T0	5	6	17	24.03
S071	BA	T1		3	18	35
S071	BA	T2		3	18	28.13
S071	BA	T3		1	20	35
S071	BA	T4	5	1	20	35
S072	BA	T0	5	4	13	16.25
S072	BA	T1		2	18	28.13
S072	BA	T2		3	16	29.31
S072	BA	T3		2	20	35
S072	BA	T4	6	1	17	33
S073	BA	T0	4	7	14	12.84
S073	BA	T1		3	18	26.02
S073	BA	T2		2	15	24.11
S073	BA	T3		3	18	26.02
S073	BA	T4	6	5	13	26.02
S074	BA	T0	5	4	17	32
S074	BA	T1		2	16	25.03
S074	BA	T2		5	19	32.55
S074	BA	T3		3	18	28.13
S074	BA	T4	7	3	18	32.55
S075	BA	T0	6	5	16	27.7
S075	BA	T1		3	19	35
S075	BA	T2		4	20	30.7
S075	BA	T3		2	20	31
S075	BA	T4	6	0	18	34
S076	BA	T0	5	3	17	32
S076	BA	T1		1	18	35
S076	BA	T2		1	18	35
S076	BA	T3		1	18	30.7
S076	BA	T4	6	2	20	35
S077	BA	T0	4	7	10	16.25
S077	BA	T1		6	13	24.11
S077	BA	T2		4	14	19.25
S077	BA	T3		5	10	28.13
S077	BA	T4	3	2	14	29
S078	BA	T0	8	8	16	22
S078	BA	T1		3	19	35
S078	BA	T2		3	20	35
S078	BA	T3		1	20	35
S078	BA	T4	8	1	20	35
S079	BA	T0	7	5	15	26.31
S079	BA	T1		1	20	35
S079	BA	T2		2	20	35
S079	BA	T3		1	20	35
S079	BA	T4	6	1	20	35
S080	BA	T0	5	3	17	32
S080	BA	T1		1	18	35
S080	BA	T2		1	18	35
S080	BA	T3		1	18	30.7
S080	BA	T4	6	2	20	35
S081	BA	T0	4	7	10	16.25
S081	BA	T1		6	13	24.11
S081	BA	T2		4	14	19.25
S081	BA	T3		5	10	28.13
S081	BA	T4	3	2	14	29
S082	BA	T0	8	8	16	22
S082	BA	T1		3	19	35
S082	BA	T2		3	20	35
S082	BA	T3		1	20	35
S082	BA	T4	8	1	20	35
